# Supplementary material for: ATP7B variant c.1934T > G p.Met645Arg causes Wilson disease by promoting exon 6 skipping
Source: NPJ Genom Med. 2020 Apr 8;5:16. doi: 10.1038/s41525-020-0123-6 (PMC7142117; doi:10.1038/s41525-020-0123-6)
Supplement: Supplementary file 4 — Supplementary Data 2 [file 41525_2020_123_MOESM4_ESM.xlsx]

## Sheet: cRNA and ssODN sequences 
Used for cell line	crRNA (guide RNA variable sequence) [PAM]	crRNA Coordinates hg19	Strand	ssODN (repair template) Sequence	ssODN Coordinates hg19
1E8, 1F6	ACTGCTTTATTTCCATCTTG[TGG]	chr13:52535971-52535990	+	AGATGAGAGCTGGAGTTTATCTTTTGTGTTCTACCTACTGCTTTATTTCCCTCTTGTGGTCCAAGTGATGAGCGTTGGGGTTTCTCTGGGCCAGGGAAG	chr13:52535935-52536033
2F3	TCATCACTTGGACCACAAGA[TGG]	chr13:52535986-52536005	-	AGAGCTGGAGTTTATCTTTTGTGTTCTACCTACTGCTTTATTTCCCTCTTGTGGTCCAAGTGATGAGCGTTGGGGTTTCTCTGGGCCAGGG	chr13:52535940-52536030

## Sheet: Off-target seq1
crRNA	DNA	Chromosome	Position	Direction	Mismatches	Bulge Size
ACTGCTTTATTTCCATCTTGNGG	cCTGCTTcATcTCCATCTTGTGG	chr1	27428942	+	3	0
ACTGCTTTATTTCCATCTTGNGG	tCTGCaTTATcTCCATCTTGTGG	chr1	44704998	+	3	0
ACTGCTTTATTTCCATCTTGNGG	ACTGtTTTcaTTCCATCTTGAGG	chr1	45042105	+	3	0
ACTGCTTTATTTCCATCTTGNGG	ACTGgTTTATTTCCATCTTaAGG	chr1	84812736	+	2	0
ACTGCTTTATTTCCATCTTGNGG	ACTaCTTTcTTTCCATCTgGAGG	chr1	110417310	-	3	0
ACTGCTTTATTTCCATCTTGNGG	ACTGaTTTATTTCCATCTTcTGG	chr1	183888070	-	2	0
ACTGCTTTATTTCCATCTTGNGG	ACTGCagTATTTCCATtTTGCGG	chr10	72006930	-	3	0
ACTGCTTTATTTCCATCTTGNGG	AgTGCTTTATcTCCATCTTGTGG	chr10	94194937	+	2	0
ACTGCTTTATTTCCATCTTGNGG	ACTGCTTTATTTCCATCTTGTGG	chr13	52535970	+	0	0
ACTGCTTTATTTCCATCTTGNGG	ctTGCcTTATTTCCATCTTGGGG	chr15	70623964	+	3	0
ACTGCTTTATTTCCATCTTGNGG	ACTGtTTTATTTCtATCTTtAGG	chr18	10971348	+	3	0
ACTGCTTTATTTCCATCTTGNGG	AaTGCTTTtTTaCCATCTTGAGG	chr2	129529434	-	3	0
ACTGCTTTATTTCCATCTTGNGG	AgTGCTTTATaTCCATCTaGAGG	chr2	143848532	-	3	0
ACTGCTTTATTTCCATCTTGNGG	ACTGCTTTATTcCCtTtTTGCGG	chr2	176915612	-	3	0
ACTGCTTTATTTCCATCTTGNGG	ACTGgTTTgTTTCCATCTTtGGG	chr2	192419495	-	3	0
ACTGCTTTATTTCCATCTTGNGG	gCTGgTTTATTTCCATCTTtAGG	chr2	210264716	+	3	0
ACTGCTTTATTTCCATCTTGNGG	tCTaCTTTATcTCCATCTTGTGG	chr3	28329859	+	3	0
ACTGCTTTATTTCCATCTTGNGG	ACTGCcTTATTTtCATCTTaGGG	chr5	31231205	+	3	0
ACTGCTTTATTTCCATCTTGNGG	ACTaCTTcATTTCCAgCTTGGGG	chr5	119295339	-	3	0
ACTGCTTTATTTCCATCTTGNGG	ACTGCTTTAaTTCCtaCTTGAGG	chr6	42777058	-	3	0
ACTGCTTTATTTCCATCTTGNGG	AgTGtTTTcTTTCCATCTTGTGG	chr6	71600976	+	3	0
ACTGCTTTATTTCCATCTTGNGG	ACTtCTTTATaTCCATCTTtGGG	chr8	51644573	+	3	0
ACTGCTTTATTTCCATCTTGNGG	tCTGCTTTAaTTCCATtTTGGGG	chr9	10587900	-	3	0
ACTGCTTTATTTCCATCTTGNGG	ACTGCTTTATTTCCAaCaTcAGG	chr9	35744969	+	3	0
ACTGCTTTATTTCCATCTTGNGG	ACTGCTTTcTTTCCtTCTTGGGG	chr9	86808350	+	2	0
ACTGCTTTATTTCCATCTTGNGG	ACTGCaggATTTCCATCTTGTGG	chrX	88394776	+	3	0

## Sheet: Off-target seq2
crRNA	DNA	Chromosome	Position	Direction	Mismatches	Bulge Size
TCATCACTTGGACCACAAGANGG	TCATCcCTTtGACCACAgGATGG	chr12	122870088	+	3	0
TCATCACTTGGACCACAAGANGG	TCATCACTTGGACCACAAGATGG	chr13	52535982	-	0	0
TCATCACTTGGACCACAAGANGG	TCtTCACTTGcAgCACAAGAGGG	chr14	86634841	-	3	0
TCATCACTTGGACCACAAGANGG	TCcTCcCTTaGACCACAAGAGGG	chr19	47018408	+	3	0
TCATCACTTGGACCACAAGANGG	TCtcCACTgGGACCACAAGAGGG	chr19	54990008	+	3	0
TCATCACTTGGACCACAAGANGG	gCATCcCTTGtACCACAAGATGG	chr6	100526547	+	3	0
TCATCACTTGGACCACAAGANGG	TCAgCACTTGGAatACAAGATGG	chr9	33261112	-	3	0
TCATCACTTGGACCACAAGANGG	TCtTCACTTGtACaACAAGAGGG	chr9	126790798	-	3	0
TCATCACTTGGACCACAAGANGG	TCATCACaTGGACtACAgGAAGG	chrX	142128004	+	3	0
